# Supplementary material for: Computer Vision for Movement Observation and Recovery Enhancement (C-MORE): Box and Blocks Test
Source: Bioengineering (Basel). 2026 May 22;13(6):602. doi: 10.3390/bioengineering13060602 (PMC13295886; doi:10.3390/bioengineering13060602)
Supplement: Supplementary file 1 [file bioengineering-13-00602-s001.zip]

Archive with 1 entries (1 files):
- bioengineering-4295122-supplementary.MOV
